# Supplementary material for: Controlling of Photophysical Behavior of Rhenium(I) Complexes with 2,6-Di(thiazol-2-yl)pyridine-Based Ligands by Pendant π-Conjugated Aryl Groups
Source: Int J Mol Sci. 2022 Sep 20;23(19):11019. doi: 10.3390/ijms231911019 (PMC9569785; doi:10.3390/ijms231911019)
Supplement: Supplementary file 1 [file ijms-23-11019-s001.zip]

Archive with 1 entries (1 files):
- ijms-1909043-supplementary.pdf
